# Supplementary material for: Potential for Virus Endogenization in Humans through Testicular Germ Cell Infection: the Case of HIV
Source: J Virol. 2020 Nov 23;94(24):e01145-20. doi: 10.1128/JVI.01145-20 (PMC7925188; doi:10.1128/JVI.01145-20)
Supplement: Supplemental file 1 [file JVI.01145-20-s0001.xlsx]

## Sheet: Export_Factors
Gene Name	Entrez Gene ID	Type of Factor	Step/Process	Pubmed IDs	Expression Cluster	Macrophages	Sertoli_cells	Spermatogonial_stem_cells_1	Spermatogonial_stem_cells_2	Differentiating_spermatogonia	Differentiated_spermatogonia	Leptotene_spermatocytes_1	Leptotene_spermatocytes_2	Leptotene_spermatocytes_3	Zygotene_spermatocytes	Pachytene_spermatocytes	Diplotene_spermatocytes	From_diakinesis_to_secondary_spermatocytes	Spermatids_1	Spermatids_2	Spermatids_3	Spermatids_4
IFI16	3428	Sensor	Sensor	26628325	C1-Macrophages	4.43	2.75	2.35	2.28	0.12	0.18	0.1	0.08	0.06	0.04	0.04	0.1	0.22	0.17	0.09	0.06	0.13
IRF7	3665	Sensing_adaptor	Sensing adaptor	26628325	C1-Macrophages	1.54	0.16	0.76	0.63	0.34	0.12	0	0.11	0.09	0.04	0.07	0.08	0.05	0.13	0.41	0.67	0.23
MyD88	4615	Sensing_adaptor	Sensing adaptor	26628325	C1-Macrophages	2.12	0.28	0.23	0.18	0.08	0.17	0.25	0.15	0.25	0.22	1.46	1.15	0.35	0.28	0.17	0.16	0.19
TLR2	7097	Sensor	Sensor	26628325	C1-Macrophages	3.33	0	0.39	0.19	0.09	0.01	0.09	0.04	0.03	0.02	0	0.02	0.04	0.03	0.01	0	0
TLR4	7099	Sensor	Sensor	26628325	C1-Macrophages	2.33	0	0.09	0.21	0.07	0.03	0.1	0	0.01	0.04	0.01	0.03	0.04	0.03	0.03	0	0
TLR7	51284	Sensor	Sensor	26628325	C1-Macrophages	1.54	0.06	0.04	0.01	0	0.07	0.03	0.02	0.01	0.02	0	0.01	0.02	0.02	0.08	0	0.1
STING	340061	Sensing_adaptor	Sensing adaptor	26628325	C1-Macrophages	1.71	0.01	0.09	0	0.02	0	0.01	0	0.02	0.06	0.02	0.01	0.01	0.03	0.16	0.04	0
NONO	4841	Sensor	Sensor	29526438	C2-Sertoli cells	2.08	3.69	3.59	3.56	3.51	3.34	2.96	3.1	2.34	1.11	0.36	0.79	0.98	0.77	0.4	0.29	0.38
XPO1	7514	Sensing_adaptor	Sensing adaptor	31575075	C2-Sertoli cells	2.2	4.45	3.16	4.19	3.72	3.24	3.55	2.03	2.85	3.05	3.26	2.33	1.81	1.51	1.11	0.69	0.41
RIG-I	23586	Sensor	Sensor	26628325	C2-Sertoli cells	0.43	1.71	1.18	0.85	0.21	0.18	0.18	0.13	0.2	0.19	0.09	0.1	0.18	0.34	0.26	0.12	0.17
IRF3	3661	Sensing_adaptor	Sensing adaptor	26628325	C3-Spermatogonia	0.61	0.5	0.41	1.2	0.61	0.46	0.3	0.24	0.62	1.19	0.33	0.14	0.21	0.16	0.16	0.19	0.18
PQBP1	10084	Sensor	Sensor	26628325	C3-Spermatogonia	1.01	1.28	1.43	2.15	1.03	0.59	0.29	0.31	0.39	0.25	0.07	0.22	0.45	0.39	0.32	0.24	0.17
DDX3X	1654	Sensor	Sensor	28024153	C5-Spermatids	4.96	3.39	3.83	4.49	4.01	3.4	2.76	2.34	2.14	0.97	0.49	1.1	2.62	3.85	4.54	4.96	6.02
TLR8	51311	Sensor	Sensor	26628325	Not differentially expressed	0.48	0.01	0	0	0	0	0.01	0	0	0	0	0	0	0	0	0	0
TLR9	54106	Sensor	Sensor	26628325	Not differentially expressed	0.07	0	0	0.07	0	0	0.01	0	0	0	0	0	0	0	0	0	0
IFITM1	8519	Early_Inhibitor_01	Entry	28466391	C1-Macrophages	1.73	0.27	0.26	0.27	0.13	0.07	0.14	0.07	0.17	0.13	0.01	0.09	0.11	0.11	0.1	0	0.21
IFITM2	10581	Early_Inhibitor_01	Entry	28466391	C1-Macrophages	5.07	4.67	1.83	0.48	0.41	0.46	0.52	0.69	0.8	0.62	0.3	0.27	0.37	0.34	0.15	0.1	0.07
IFITM3	10410	Early_Inhibitor_01	Entry	28466391	C2-Sertoli cells	6.39	6.96	1.25	0.8	0.74	0.83	0.68	0.39	0.72	0.59	0.2	0.42	0.5	0.55	0.43	0.25	0.47
EZR	7430	Early_Inhibitor_01	Entry	18305045	C2-Sertoli cells	3.04	4.63	3.43	4.46	3.69	3.94	2.9	2.62	2.75	2.22	1.21	0.93	0.65	0.66	0.51	0.26	0.27
SERINC5	256987	Early_Inhibitor_01	Entry	26496613	C2-Sertoli cells	0.87	4.95	0.91	1.91	0.54	0.15	0.2	0.1	0.16	0.04	0.03	0.06	0.12	0.13	0.09	0.1	0
DLG1	1739	Early_Inhibitor_01	Entry	22272285	C3-Spermatogonia	0.71	1.94	2.12	2.36	1.67	0.9	1.01	0.48	0.92	1.09	1.15	0.93	0.64	0.62	0.52	0.38	0.13
SERINC3	10955	Early_Inhibitor_01	Entry	26496613	C5-Spermatids	2.07	3.6	4.04	4.31	3.97	4.2	4.5	4.59	4.93	4.62	4.75	4.95	4.74	4.49	4.42	4.67	5.07
MARCH8	220972	Early_Inhibitor_01	Entry	28466391	C5-Spermatids	0.96	2.15	2.7	2.58	1.42	1.31	1.74	1.01	1.67	2.2	2.27	2.06	1.76	3.62	5.56	2.06	0.56
OAS1	4938	Early_Inhibitor_02	Uncoating	26496613	C1-Macrophages	1.01	0.23	0.1	0.07	0.01	0.05	0.01	0.06	0.08	0.03	0.01	0.01	0.02	0.03	0.04	0	0.05
TRIM5alpha	85363	Early_Inhibitor_02	Uncoating	28466391	Not differentially expressed	0.21	0.51	0.45	0.5	0.26	0.24	0.2	0.12	0.23	0.15	0.12	0.13	0.12	0.08	0.06	0.04	0.09
PSGL-1	6404	Early_Inhibitor_03	Reverse Transcription	30833724	C1-Macrophages	1.38	0.12	0.07	0.08	0.02	0.08	0.08	0.03	0.04	0.06	0.03	0.26	0.72	0.28	0.55	0.22	0.36
MAP3K5	4217	Early_Inhibitor_03	Reverse Transcription	25901786	C2-Sertoli cells	1.24	2.8	1.63	0.92	2.1	0.69	0.71	0.08	0.18	0.14	0.14	0.14	0.44	0.64	0.41	0.13	0.06
APOBEC3G	60489	Early_Inhibitor_03	Reverse Transcription	21994574	C2-Sertoli cells	0.57	3.5	0.41	0.31	0.04	0.17	0.16	0.19	0.42	0.12	0.1	0.2	0.86	1.8	1.53	0.22	0.14
APOBEC3C	27350	Early_Inhibitor_03	Reverse Transcription	28466391	C2-Sertoli cells	0.49	3.6	0.22	0.01	0.14	0.11	0.04	0.07	0.16	0.11	0.02	0.02	0.03	0.12	0.05	0.07	0
APOBEC3F	200316	Early_Inhibitor_03	Reverse Transcription	28466391	C2-Sertoli cells	0.35	2.22	0.24	0.25	0.1	0.02	0.03	0.07	0.01	0.04	0.02	0.04	0.1	0.13	0.21	0.1	0
SUMO1	7341	Early_Inhibitor_03	Reverse Transcription	15613319	C3-Spermatogonia	1.97	3.07	4.25	4.16	3.39	3.83	3.25	3.86	3.9	4.18	3.9	3.85	3.52	2.38	1.33	1.19	0.49
CTR9	9646	Early_Inhibitor_03	Reverse Transcription	22082156	C3-Spermatogonia	0.86	2.06	3.26	3.18	3.27	4	3.9	3.36	3.37	3.31	3.16	3.33	2.64	1.73	0.64	0.18	0.31
TRIM37	4591	Early_Inhibitor_03	Reverse Transcription	24317724	C4-Spermatocytes	0.94	3.52	2.62	3.46	3.16	3.28	4.11	3.37	4.15	4.9	4.93	4.6	4.06	3.36	2.52	2.06	1.26
RAD18	56852	Early_Inhibitor_03	Reverse Transcription	30935695	C4-Spermatocytes	0.37	0.78	0.76	1.28	1.72	1.66	2.12	2.06	1.65	1.87	1.61	1.06	0.77	0.55	0.66	0.32	0.31
APOBEC3B	9582	Early_Inhibitor_03	Reverse Transcription	28466391	Not differentially expressed	0	0	0.01	0	0	0	0	0	0	0	0	0	0	0	0.01	0	0
SAMHD1	25939	Early_Inhibitor_03	Reverse Transcription	28466391	Not differentially expressed	0.91	0.34	0.17	0.19	0.04	0.29	0.31	0.42	0.16	0.17	0.09	0.16	0.14	0.09	0.03	0	0.02
APOBEC3D	140564	Early_Inhibitor_03	Reverse Transcription	28466391	Not differentially expressed	0.09	0.2	0.04	0.09	0.02	0.03	0.04	0.02	0.06	0.03	0.01	0.01	0.02	0.04	0.02	0	0.15
APOBEC3H	164668	Early_Inhibitor_03	Reverse Transcription	28466391	Not differentially expressed	0.06	0.3	0.05	0.06	0.01	0	0	0	0	0.01	0	0	0.01	0	0	0.01	0
APOBEC3A	200315	Early_Inhibitor_03	Reverse Transcription	28466391	Not differentially expressed	0.19	0	0.08	0.1	0.02	0.03	0.07	0.03	0.02	0.01	0.01	0.02	0.05	0.01	0.02	0	0
MX2	4600	Early_Inhibitor_04	Nuclear Import	29526438	C1-Macrophages	2.28	0.08	0.51	0.71	0.92	1.18	0.27	0.49	0.54	0.33	0.07	0.08	0.07	0.07	0.06	0	0.04
SUN2	25777	Early_Inhibitor_04	Nuclear Import	29526438	C2-Sertoli cells	1.34	2.72	0.23	0.04	0.12	0.15	0.29	0.18	0.69	0.68	0.41	0.23	0.12	0.15	0.18	0	0
SUN1	23353	Early_Inhibitor_04	Nuclear Import	29526438	C5-Spermatids	1.07	2.27	2.59	3.39	3.43	2.9	2.2	1.57	2.37	3.54	2.66	1.83	2.68	4.11	3.87	3.6	2.65
TRIM28	10155	Early_Inhibitor_05	Integration	26496613	C4-Spermatocytes	2.95	3.29	4.63	4.57	4.3	4.54	5.04	2.97	2.88	4	4.88	3.93	3.15	3	2.39	1.33	0.86
CDKN1A	1026	Late_Inhibitor_06	Transcription	29321222	C1-Macrophages	3.32	2.3	0.35	0.31	0.24	0.1	0.11	0.1	0.1	0.12	0.03	0.05	0.05	0.08	0.07	0.12	0.15
CEBPB	1051	Late_Inhibitor_06	Transcription	29321222	C1-Macrophages	2.36	0.86	1.08	0.84	0.21	0.05	0.1	0	0.09	0.09	0.02	0.06	0.07	0.1	0.18	0.02	0
DDX5	1655	Late_Inhibitor_06	Transcription	29321222	C1-Macrophages	6.81	5.29	6.52	6.22	6.03	5.94	5.39	5.81	5.94	5.48	4.31	4.94	5.29	4.94	3.92	2.47	1.93
FCGR3A	2214	Late_Inhibitor_06	Transcription	29321222	C1-Macrophages	3.61	0.06	0.07	0.02	0.01	0.09	0.03	0	0.01	0.02	0	0.01	0.02	0.04	0	0	0
HLA-B	3106	Late_Inhibitor_06	Transcription	29321222	C1-Macrophages	7.63	3.62	1.46	1.37	1.8	3.26	5.35	6.5	6.66	5.8	3.46	3.02	2.41	1.71	1.51	1.62	1.39
HSPA1A	3303	Late_Inhibitor_06	Transcription	29321222	C1-Macrophages	8.47	2.35	1.11	1.48	2.36	2.66	1.68	2.3	2.75	3.14	1.61	0.63	0.51	1.17	1.51	0.42	0.39
HSPA1B	3304	Late_Inhibitor_06	Transcription	29321222	C1-Macrophages	5.78	3.1	1.34	2.01	1.76	1.55	1.05	0.47	0.88	1.31	0.98	0.43	0.3	0.45	0.25	0.02	0.25
HSPA6	3310	Late_Inhibitor_06	Transcription	29321222	C1-Macrophages	2.17	0.07	0.09	0.04	0	0	0.17	0.14	0.09	0.01	0.05	0.18	0.12	0.1	0.01	0	0
RBPJ	3516	Late_Inhibitor_06	Transcription	29321222	C1-Macrophages	5.32	2.5	4.11	4.5	4.57	4.41	4.32	3.37	3.28	3.48	3.18	2.02	1.47	1.79	1.16	0.77	1.02
CIITA	4261	Late_Inhibitor_06	Transcription	29321222	C1-Macrophages	1.19	0	0.03	0.03	0	0	0.01	0.02	0	0	0	0.01	0.02	0.09	0.09	0.03	0
GADD45B	4616	Late_Inhibitor_06	Transcription	29321222	C1-Macrophages	6.32	1.15	0.59	0.94	1.26	0.49	0.38	0.08	0.29	0.18	0.08	0.22	0.22	0.22	0.14	0.15	0.02
NFKBIA	4792	Late_Inhibitor_06	Transcription	29321222	C1-Macrophages	7.92	3.56	3.09	1.76	0.63	0.71	0.51	0.33	0.36	0.26	0.06	0.13	0.12	0.21	0.12	0.09	0.25
POU2F2	5452	Late_Inhibitor_06	Transcription	29321222	C1-Macrophages	2.41	0.08	0.69	0.28	0.42	1.2	1.59	1.21	0.9	1.13	0.56	0.63	0.46	0.53	0.27	0.05	0.07
ARHGEF1	9138	Late_Inhibitor_06	Transcription	29321222	C1-Macrophages	1.66	0.44	0.42	0.5	0.33	0.12	0.43	0.25	0.21	0.26	0.01	0.03	0.08	0.02	0.06	0	0
TRIM22	10346	Late_Inhibitor_06	Transcription	29321222	C1-Macrophages	2.04	0.07	0.21	0.07	0.02	0.14	0.09	0.08	0.17	0.09	0.12	0.11	0.1	0.07	0.06	0.02	0.07
IFI44	10561	Late_Inhibitor_06	Transcription	29321222	C1-Macrophages	3.44	0.06	0.19	0.05	0.05	0.15	0.12	0.01	0.06	0.05	0	0.04	0.03	0.07	0.01	0	0.05
APOL6	80830	Late_Inhibitor_06	Transcription	29321222	C1-Macrophages	1.27	0.02	0.08	0.02	0.02	0.1	0.03	0.03	0.03	0.07	0.02	0.06	0.05	0.17	0.44	0.19	0
SLC40A1	30061	Late_Inhibitor_06	Transcription	29321222	C2-Sertoli cells	1.73	2.47	0.94	0.76	0.09	0.13	0.29	0.18	0.19	0.29	0.38	0.62	0.36	0.38	0.15	0.06	0.13
CNP	1267	Late_Inhibitor_06	Transcription	29321222	C2-Sertoli cells	0.73	1.96	0.82	1.17	1.35	0.55	0.18	0.29	0.29	0.34	0.11	0.17	0.14	0.16	0.07	0.03	0.18
FOXO1	2308	Late_Inhibitor_06	Transcription	31042779	C2-Sertoli cells	0.66	2.74	2.21	2.62	1.85	1.08	0.59	0.32	0.44	0.41	0.19	0.32	0.51	1.08	0.38	0.08	0.04
HSPA9	3313	Late_Inhibitor_06	Transcription	29321222	C2-Sertoli cells	2.66	4.31	2.61	3.49	4.23	3.96	2.7	2.72	3.2	3.41	1.48	0.87	0.72	1.2	1.03	0.88	1.12
SMARCA1	6594	Late_Inhibitor_06	Transcription	20425056	C2-Sertoli cells	0.51	6.2	3.3	3.27	0.56	0.51	0.55	0.59	0.74	0.54	0.09	0.19	0.23	0.27	0.18	0.04	0
SUPT6H	6830	Late_Inhibitor_06	Transcription	29321222	C2-Sertoli cells	1.22	1.9	1.61	1.64	1.16	1.45	1.22	0.76	0.86	0.96	0.87	0.65	0.44	0.4	0.26	0.25	0.11
TRAF6	7189	Late_Inhibitor_06	Transcription	29321222	C2-Sertoli cells	0.37	1.61	1.24	1.18	1.32	0.59	0.66	0.73	1.14	1.08	1.08	1.28	1.04	0.48	0.2	0.13	0.08
UBP1	7342	Late_Inhibitor_06	Transcription	29321222	C2-Sertoli cells	0.86	1.82	1.44	1.5	1.17	1.11	1.37	0.41	0.77	1	0.33	0.36	0.27	0.26	0.09	0.02	0.03
DENND4A	10260	Late_Inhibitor_06	Transcription	29321222	C2-Sertoli cells	0.73	1.94	1.09	1.23	0.82	0.8	1.13	0.4	0.67	0.92	0.41	0.44	0.36	0.17	0.16	0.04	0.07
DNAJC5	80331	Late_Inhibitor_06	Transcription	29321222	C2-Sertoli cells	1.12	2.06	1.76	1.79	1.37	0.81	0.73	0.46	0.63	0.99	1.17	1.04	1.3	1.5	1.38	1.3	1.45
CTNNB1	1499	Late_Inhibitor_06	Transcription	29321222	C2-Sertoli cells	2.31	3.11	1.14	1.99	1.85	2.72	2.9	2.44	2.52	2.51	1.8	0.87	0.88	0.69	0.41	0.25	0.12
SPT4	6827	Late_Inhibitor_06	Transcription	30375919	C2-Sertoli cells	0.79	2.22	1.64	1.31	1.4	1.03	0.67	0.74	1.36	1.52	1.78	2.09	1.2	0.83	0.61	0.57	0.17
HEXIM1	10614	Late_Inhibitor_06	Transcription	29321222	C2-Sertoli cells	1.64	3.22	0.9	0.92	1.08	0.73	2.18	1.57	2.19	2.84	1.91	1.94	1.61	1.06	0.43	0.32	0.2
EHMT2	10919	Late_Inhibitor_06	Transcription	29321222	C2-Sertoli cells	0.89	2.43	1.46	1.68	1.52	0.91	0.6	0.29	0.71	0.63	1.54	2.16	1.8	1.68	1.44	0.85	1.12
TCF4	6925	Late_Inhibitor_06	Transcription	29321222	C2-Sertoli cells	1.67	3.06	1.48	1.92	0.43	0.95	0.53	0.68	0.78	0.48	0.76	0.93	2.45	2.96	2.21	1.98	1.83
BRD4	23476	Late_Inhibitor_06	Transcription	30375919	C2-Sertoli cells	1.89	3.42	3.04	2.96	1.94	2.35	2.05	1.22	1.62	2.24	2.04	1.24	0.74	1.35	3.07	2.42	2.34
GADD45A	1647	Late_Inhibitor_06	Transcription	29321222	C2-Sertoli cells	0.59	1.08	0.49	0.26	0.57	0.88	0.23	0.25	0.25	0.09	0.02	0.04	0.08	0.11	0.03	0.04	0.02
MYC	4609	Late_Inhibitor_06	Transcription	29321222	C2-Sertoli cells	0.88	1.58	0.05	0.07	0.1	0.06	0.11	0.05	0.1	0.02	0.03	0.04	0.05	0.07	0.02	0	0
PRDX2	7001	Late_Inhibitor_06	Transcription	29321222	C2-Sertoli cells	0.98	2.38	0.32	0.75	0.83	0.96	0.33	0.54	1.17	0.83	0.22	0.3	0.38	0.35	0.52	0.32	0.49
GADD45G	10912	Late_Inhibitor_06	Transcription	29321222	C2-Sertoli cells	0.77	1.99	0.1	0.1	0.2	0.29	0.1	0.08	0.26	0.05	0.03	0.08	0.11	0.1	0.06	0.09	0.1
PRMT6	55170	Late_Inhibitor_06	Transcription	29321222	C2-Sertoli cells	0.14	1.28	0.2	0.54	0.62	0.35	0.28	0.5	0.64	1.06	0.61	0.18	0.13	0.1	0.07	0.06	0.06
UBASH3B	84959	Late_Inhibitor_06	Transcription	29321222	C2-Sertoli cells	0.32	1.47	0.39	0.16	0.15	0.06	0.14	0.11	0.06	0.01	0.02	0.03	0.08	0.13	0.19	0	0.08
BIRC2	329	Late_Inhibitor_06	Transcription	29321222	C3-Spermatogonia	2.86	3.29	3.59	3.39	2.55	1.61	1.4	1.31	1.99	2.32	2.78	2.85	2.15	1.2	0.73	0.6	0.41
RHOA	387	Late_Inhibitor_06	Transcription	29321222	C3-Spermatogonia	4.68	3.68	5.75	5.45	5.96	5.72	4.8	5.19	4.93	4.55	4.32	4.91	3.2	2.32	1.76	1.39	1.39
CHD1	1105	Late_Inhibitor_06	Transcription	29321222	C3-Spermatogonia	2.81	3.3	2.77	3.33	2.25	2.69	2.8	1.7	2.29	2.69	1.94	1.76	2.1	2.34	2.26	0.58	0.15
CHD3	1107	Late_Inhibitor_06	Transcription	29321222	C3-Spermatogonia	0.68	0.21	1.11	2.11	2.04	1.89	1.66	0.94	0.86	0.67	0.5	0.63	0.77	0.75	0.55	0.51	0.26
DKC1	1736	Late_Inhibitor_06	Transcription	29321222	C3-Spermatogonia	0.77	3	2.47	2.78	3.54	2.7	2.21	2.39	2.81	1.12	0.08	0.11	0.14	0.24	0.12	0.19	0.27
E2F1	1869	Late_Inhibitor_06	Transcription	29321222	C3-Spermatogonia	0.19	0.09	0.52	1.24	1.51	1.92	0.79	0.6	0.38	0.48	0.06	0.05	0.07	0.1	0.14	0.04	0
GRN	2896	Late_Inhibitor_06	Transcription	29321222	C3-Spermatogonia	4.18	3.35	2.79	4.32	2.7	3.27	2.81	3.36	1.92	0.72	0.12	0.22	0.32	0.35	0.23	0.12	0.11
HDAC1	3065	Late_Inhibitor_06	Transcription	29321222	C3-Spermatogonia	0.9	2.14	1.3	1.61	2.01	3.19	2.5	1.55	1.19	1.75	1.5	1.12	1.12	0.83	0.43	0.4	0.38
HDAC2	3066	Late_Inhibitor_06	Transcription	29321222	C3-Spermatogonia	1.59	4.08	5.91	5.16	4.51	4.98	4.81	5.29	4.71	4.01	1.95	1.93	2.11	1.69	1.73	1.16	1.22
HMGB1	3146	Late_Inhibitor_06	Transcription	29321222	C3-Spermatogonia	5.41	6.33	6.39	7.04	7.48	8.08	7.1	7.44	5.66	3.55	2.66	3.5	3.75	2.95	2.6	1.53	0.74
HSPA4	3308	Late_Inhibitor_06	Transcription	29321222	C3-Spermatogonia	1.09	2.97	4.57	4.71	3.47	3.11	2.71	3.68	3.65	3.41	3.4	3.24	3.28	2.25	0.88	0.81	0.42
HSPA8	3312	Late_Inhibitor_06	Transcription	29321222	C3-Spermatogonia	6.31	6.45	6.79	7.52	6.91	6.67	5.37	5.61	6.18	6.06	4.79	4.38	4.02	3.01	2.28	2.46	2.54
HSPB1	3315	Late_Inhibitor_06	Transcription	29321222	C3-Spermatogonia	4.29	3.72	5.2	5.72	4.07	1.48	0.67	0.34	1.14	0.75	0.47	0.89	0.77	0.8	0.74	0.44	0.37
MCM2	4171	Late_Inhibitor_06	Transcription	29321222	C3-Spermatogonia	0.32	1.01	1.19	1.94	3.57	2.6	1.62	1.38	1.09	1.61	0.36	0.23	0.17	0.25	0.14	0.1	0.04
MECP2	4204	Late_Inhibitor_06	Transcription	29321222	C3-Spermatogonia	0.77	1.46	1.24	2.06	1.59	1.22	0.9	0.79	0.45	0.3	0.02	0.04	0.05	0.07	0.05	0	0.04
PRDX1	5052	Late_Inhibitor_06	Transcription	29321222	C3-Spermatogonia	1.94	4.4	5.43	5.47	5.31	4.1	2.26	3.06	4.09	3.6	0.83	0.52	0.89	1.04	0.68	0.65	0.74
POU2F1	5451	Late_Inhibitor_06	Transcription	29321222	C3-Spermatogonia	0.73	1.33	2.89	2.59	2.5	1.36	1.68	0.62	1.09	1.09	0.28	0.28	0.51	0.82	0.99	0.59	0.22
SMARCA4	6597	Late_Inhibitor_06	Transcription	29321222	C3-Spermatogonia	1.12	1.48	3.36	3.78	3.03	2.01	2.76	1.5	2.15	3.17	3.55	2.6	2.52	1.94	1.23	0.5	0.63
SP3	6670	Late_Inhibitor_06	Transcription	29321222	C3-Spermatogonia	1.57	1.99	2.46	2.54	2.08	0.91	0.84	0.77	0.7	0.91	0.84	0.69	0.54	0.44	0.37	0.06	0.11
SPT5	6829	Late_Inhibitor_06	Transcription	30375919	C3-Spermatogonia	2.03	3.77	5.5	4.2	2.91	2.9	4.07	2.77	3.52	2.97	3.82	4.27	3.82	3.01	2.11	1.58	1.82
TFCP2	7024	Late_Inhibitor_06	Transcription	29321222	C3-Spermatogonia	0.7	0.51	0.77	1.02	0.96	0.32	0.53	0.16	0.59	0.43	0.22	0.15	0.08	0.12	0.08	0	0.04
NELFA	7469	Late_Inhibitor_06	Transcription	30375919	C3-Spermatogonia	0.67	1.7	1.6	2.24	2.32	1.81	1.41	1.3	1.32	1.84	2.18	1.86	0.96	0.57	1.28	0.19	0.2
ARID1A	8289	Late_Inhibitor_06	Transcription	29321222	C3-Spermatogonia	2.24	2.37	1.9	2.7	2.59	1.76	1.99	0.8	2.09	1.86	0.56	0.85	1.59	1.42	0.83	0.13	0.13
SETDB1	9869	Late_Inhibitor_06	Transcription	29321222	C3-Spermatogonia	0.6	1.3	1.22	1.85	1.12	0.67	1.59	0.84	1.1	1.62	1.83	1.67	1.19	0.8	1.48	1.2	0.72
DNAJB6	10049	Late_Inhibitor_06	Transcription	29321222	C3-Spermatogonia	4.02	4.24	6.84	6.92	5.7	5.6	4.84	5.13	5.57	5.34	4.68	3.69	2.6	2.43	2.56	2.18	1.35
GNA13	10672	Late_Inhibitor_06	Transcription	29321222	C3-Spermatogonia	2.63	2	2.93	2.17	1.22	1.15	0.85	0.15	0.64	0.59	0.6	0.8	0.81	0.62	0.42	0.45	0.11
CBX3	11335	Late_Inhibitor_06	Transcription	29321222	C3-Spermatogonia	2.97	3.36	6.06	6.14	6.01	5.07	4.97	4.64	5.42	5.65	3.3	3.41	3.89	3.94	1.97	0.91	0.92
TRIM32	22954	Late_Inhibitor_06	Transcription	29321222	C3-Spermatogonia	0.1	0.25	0.29	0.93	0.81	1.35	0.99	1.27	0.56	0.52	0.34	0.45	0.31	0.23	0.13	0.02	0.02
DICER1	23405	Late_Inhibitor_06	Transcription	29321222	C3-Spermatogonia	1.42	2.7	3.02	3.33	3.1	2.59	2.86	1.54	1.7	1.49	0.46	0.37	0.66	1.75	1.64	0.36	0.7
NELFB	25920	Late_Inhibitor_06	Transcription	29321222	C3-Spermatogonia	0.43	0.76	1.5	0.89	1.02	0.68	0.79	0.41	0.49	0.75	0.3	0.22	0.23	0.16	0.16	0.05	0.01
DROSHA	29102	Late_Inhibitor_06	Transcription	29321222	C3-Spermatogonia	0.42	1.37	0.9	1.02	0.97	1.4	1.25	0.56	0.81	0.84	0.47	0.33	0.31	0.27	0.29	0.12	0.11
EIF3L	51386	Late_Inhibitor_06	Transcription	29321222	C3-Spermatogonia	2.93	3.84	4.62	4.4	3.86	4.67	3.47	3.77	3.19	3.43	3.74	3.74	3.47	2.95	2.66	2.57	2.78
NELFCD	51497	Late_Inhibitor_06	Transcription	30375919	C3-Spermatogonia	0.93	2.1	3.66	3.65	3.43	2.97	2.12	2.59	2.39	3.27	2.3	1.66	1.16	0.86	0.76	0.35	0.22
BANP	54971	Late_Inhibitor_06	Transcription	29321222	C3-Spermatogonia	0.49	0.17	1.57	1.61	1.04	1.47	1.16	1.3	1.18	1.61	1.36	1.3	0.5	0.26	0.12	0.08	0.08
ACTL6A	86	Late_Inhibitor_06	Transcription	29321222	C4-Spermatocytes	1.05	1.49	3.03	3.48	4.16	4.59	4.02	4.47	4.25	4.64	4.75	4.36	3.21	2.26	1.33	1.37	1.17
CYLD	1540	Late_Inhibitor_06	Transcription	29321222	C4-Spermatocytes	1.82	1.51	2.4	1.5	1.36	1.23	1.82	1.16	2.15	2.77	3.35	3.62	3.07	2.45	1.56	0.96	0.68
HIF1A	3091	Late_Inhibitor_06	Transcription	29321222	C4-Spermatocytes	0.72	2.21	1.25	0.8	1.09	2.46	1.75	3.17	1.48	0.68	0.13	0.12	0.31	0.21	0.25	0.22	0.08
DNAJA1	3301	Late_Inhibitor_06	Transcription	29321222	C4-Spermatocytes	4.96	3.55	4.97	5.54	5.06	4.2	3.75	3.69	5.32	5.34	5.75	6.17	5.98	5.17	3.87	2.68	2.22
HSPA2	3306	Late_Inhibitor_06	Transcription	29321222	C4-Spermatocytes	1.6	1.48	1.74	2.31	3.18	4.1	5.09	5.48	5.45	6.4	6.51	4.86	3.15	2.65	2.14	2.21	1.71
HSPA5	3309	Late_Inhibitor_06	Transcription	29321222	C4-Spermatocytes	2.37	5.09	2.78	3.49	5.88	6.33	5.56	6.42	7.42	5.43	5.09	5.59	4.73	3.3	1.96	1.98	1.78
DNAJB1	3337	Late_Inhibitor_06	Transcription	29321222	C4-Spermatocytes	5.91	4.06	3.69	3.65	2.53	2.79	2.18	2.75	4.22	4.18	5.23	5.93	5.18	4.62	4.44	4.14	1.97
PRKAA1	5562	Late_Inhibitor_06	Transcription	29321222	C4-Spermatocytes	1.33	2.65	1.7	1.82	1.58	1.71	1.34	1.05	1.05	1.3	2.63	3.31	3.65	3.34	2.71	2.12	0.63
HSPA13	6782	Late_Inhibitor_06	Transcription	29321222	C4-Spermatocytes	0.59	2.18	0.9	0.86	1.19	1.87	2.26	1.91	3.54	3.78	2.3	1.2	0.7	0.58	0.39	0.34	0.03
YY1	7528	Late_Inhibitor_06	Transcription	29321222	C4-Spermatocytes	1.9	2.92	1.49	2.52	2.54	2.87	2.85	1.55	1.73	2.83	3.16	1.67	0.73	0.7	0.45	0.29	0.3
ZNF10	7556	Late_Inhibitor_06	Transcription	29321222	C4-Spermatocytes	0.45	0.87	2.25	1.34	1.83	1.51	1.54	1.27	1.15	1.24	2	2.21	2.66	2.1	0.69	0.44	0.33
EIF3F	8665	Late_Inhibitor_06	Transcription	29321222	C4-Spermatocytes	2.58	3.73	4.08	4.08	3.52	2.85	2.22	2.58	2.57	2.81	4.2	4.73	4.72	4.28	4.12	4.29	1.62
HDAC3	8841	Late_Inhibitor_06	Transcription	29321222	C4-Spermatocytes	1.27	1	0.96	1.63	1.68	1.64	1.31	0.95	1.5	1.87	1.31	0.82	0.71	0.87	0.36	0.15	0.17
MTA1	9112	Late_Inhibitor_06	Transcription	29321222	C4-Spermatocytes	1.01	1.55	1.04	1.43	1.29	0.87	0.67	0.2	0.61	1.51	2.79	2.72	2.37	2.2	1.26	0.27	0.15
PRDX4	10549	Late_Inhibitor_06	Transcription	29321222	C4-Spermatocytes	1.53	4.67	3.94	4.08	5.91	6.5	6.49	6.72	6.27	4.7	1.28	2.35	4.32	4.86	5.03	5.58	3.51
TASOR	23272	Late_Inhibitor_06	Transcription	30809215	C4-Spermatocytes	1.71	2.39	2.32	3.3	3	3.35	4.74	2.81	2.3	3.23	2.82	2.75	2.32	1.72	0.7	0.28	0.28
TARDBP	23435	Late_Inhibitor_06	Transcription	29321222	C4-Spermatocytes	1.42	3.37	3.09	3.1	2.9	2.84	3.01	1.95	3.5	4.08	3.66	2.51	1.86	0.96	0.62	0.38	0.28
HspBP1	23640	Late_Inhibitor_06	Transcription	26538602	C4-Spermatocytes	0.67	0.5	1.91	1.82	1.35	1.65	1.33	1.51	1.39	2.01	2.3	1.99	1.57	0.73	0.37	0.35	0.32
LEF1	51176	Late_Inhibitor_06	Transcription	29321222	C4-Spermatocytes	0.25	0.35	1.73	1.13	1.13	0.45	0.57	0.36	0.77	1.6	3.11	1.79	0.66	0.63	0.4	0.36	0.35
HSPA14	51182	Late_Inhibitor_06	Transcription	29321222	C4-Spermatocytes	1.2	1.97	2.21	3.09	3.78	4.75	5.23	5.68	4.97	4.91	3.87	3.91	3.42	2.8	1.36	1.43	1.19
PPHLN1	51535	Late_Inhibitor_06	Transcription	30809215	C4-Spermatocytes	1.47	3.38	2.8	3.1	3.18	3.02	2.7	2.78	3.62	4.07	4.56	3.5	4.06	3.93	2.48	1.36	1.07
CPSF3	51692	Late_Inhibitor_06	Transcription	29321222	C4-Spermatocytes	1.3	1.9	2.29	3.03	2.98	3.88	4.41	4.62	3.51	3.5	4.92	4.91	4.55	4.19	2.09	1.2	0.98
HEXIM2	124790	Late_Inhibitor_06	Transcription	29321222	C4-Spermatocytes	0.49	0.95	1.88	1.66	1.15	1.18	0.82	1.06	1.38	1.14	2.78	3.16	3.3	2.84	2.5	3.08	2.83
COMMD1	150684	Late_Inhibitor_06	Transcription	29321222	C4-Spermatocytes	1.45	2.61	2.9	3.26	3.37	3.02	2.4	3.15	2.73	3.53	4.94	5.17	5.01	4.41	3.74	3.29	3.01
MST1R	4486	Late_Inhibitor_06	Transcription	29321222	C5-Spermatids	0.1	0.11	0.21	0.23	0.11	0.51	0.23	0.14	0.26	0.47	0.08	0.17	0.28	0.69	1.36	0.54	0.36
NELFE	7936	Late_Inhibitor_06	Transcription	29321222	C5-Spermatids	1.36	2.07	3.56	3.35	3.52	2.78	2.17	3.13	3.53	4	4.67	4.81	4.86	4.71	4.94	5.98	6.35
RNF7	9616	Late_Inhibitor_06	Transcription	29321222	C5-Spermatids	2.23	4.3	4.29	4.32	4.39	4.63	4.08	4.98	5.1	5.02	4.68	4.49	4.35	3.75	4.73	5.33	5.72
SIRT1	23411	Late_Inhibitor_06	Transcription	29321222	C5-Spermatids	1.29	1.83	1.97	2.35	1.55	1.29	1.56	0.86	1.38	1.61	2.4	1.49	2.71	4.12	2.12	0.57	0.55
TRIM11	81559	Late_Inhibitor_06	Transcription	29321222	C5-Spermatids	0.54	0.43	0.56	1.05	1.03	0.68	0.39	0.31	0.44	0.45	1.95	0.69	0.51	0.78	2.07	0.49	0.36
HSPA12A	259217	Late_Inhibitor_06	Transcription	29321222	C5-Spermatids	0.45	0.94	1.16	1.36	1	0.84	0.32	0.54	1.13	0.48	0.62	1.08	3.17	4.68	4.46	2.03	2.05
BCL11A	53335	Late_Inhibitor_06	Transcription	29321222	C5-Spermatids	0.71	0.02	0.58	0.5	0.98	0.45	0.15	0.19	0.55	0.39	0.13	0.82	1.03	1.07	0.5	0.24	0.12
CAV1	857	Late_Inhibitor_06	Transcription	29321222	Not differentially expressed	0.41	0.15	0.19	0.06	0.26	0.28	0.12	0.06	0.29	0.13	0.03	0.05	0.05	0.07	0.08	0.08	0.14
HMOX1	3162	Late_Inhibitor_06	Transcription	29321222	Not differentially expressed	0.6	0.76	0.24	0.13	0.05	0	0.03	0.04	0.11	0.02	0.14	0.05	0.02	0.02	0.09	0.04	0.08
LIF	3976	Late_Inhibitor_06	Transcription	29321222	Not differentially expressed	0.08	0	0	0	0.01	0.02	0	0.01	0.03	0.01	0	0	0.01	0.01	0.05	0.02	0
MMP8	4317	Late_Inhibitor_06	Transcription	30809215	Not differentially expressed	0.02	0	0.05	0	0.04	0.04	0	0	0.01	0.01	0	0.01	0	0.01	0	0	0
PRKAA2	5563	Late_Inhibitor_06	Transcription	29321222	Not differentially expressed	0.06	0.27	0.95	0.48	0.12	0.09	0.67	0.33	0.65	0.62	0.2	0.14	0.45	0.22	0.12	0.06	0.09
SUV39H1	6839	Late_Inhibitor_06	Transcription	29321222	Not differentially expressed	0.18	0.42	0.08	0.14	0.07	0.29	0.26	0.39	0.26	0.17	0.04	0.11	0.04	0.02	0.02	0.02	0.09
TFAP4	7023	Late_Inhibitor_06	Transcription	29321222	Not differentially expressed	0.12	0.05	0.09	0.12	0.08	0.09	0.04	0.04	0.02	0.03	0	0.02	0.02	0.02	0.02	0.02	0
ZNF175	7728	Late_Inhibitor_06	Transcription	29321222	Not differentially expressed	0.22	0.36	0.19	0.21	0.28	0.3	0.32	0.03	0.15	0.3	0.63	0.46	0.24	0.21	0.72	0.24	0.13
APOL1	8542	Late_Inhibitor_06	Transcription	29321222	Not differentially expressed	0.34	0.08	0.11	0.11	0.04	0.11	0.1	0.14	0.13	0.07	0.02	0.04	0.05	0.03	0.05	0.06	0
MTA2	9219	Late_Inhibitor_06	Transcription	29321222	Not differentially expressed	0.31	0.35	0.94	0.62	0.65	0.61	0.77	0.68	0.68	0.9	0.75	0.39	0.19	0.18	0.14	0.07	0.13
IKBK3	9641	Late_Inhibitor_06	Transcription	25287643	Not differentially expressed	0.21	0.17	0.13	0.04	0.03	0.17	0.09	0.19	0	0.02	0	0	0.02	0.05	0.24	0.15	0
FOXP3	50943	Late_Inhibitor_06	Transcription	29321222	Not differentially expressed	0	0	0.07	0.01	0.01	0.06	0	0	0.07	0.03	0	0.02	0.02	0.01	0.01	0	0
UBASH3A	53347	Late_Inhibitor_06	Transcription	29321222	Not differentially expressed	0.01	0	0.04	0	0.02	0.16	0.1	0.06	0	0.01	0	0.01	0.01	0	0.02	0	0
ZNF350	59348	Late_Inhibitor_06	Transcription	29321222	Not differentially expressed	0.44	0.84	0.34	0.67	0.59	0.62	0.27	0.5	0.56	0.41	0.82	0.74	0.4	0.71	0.97	0.12	0.08
BCL11B	64919	Late_Inhibitor_06	Transcription	29321222	Not differentially expressed	0	0	0.53	0.42	0.43	0.18	0.03	0.07	0.18	0.11	0.05	0.05	0.05	0.09	0.03	0.06	0
HSPA12B	116835	Late_Inhibitor_06	Transcription	29321222	Not differentially expressed	0.05	0.06	0.11	0.13	0.12	0.14	0.07	0.11	0.05	0.09	0.1	0.27	0.19	0.22	0.13	0.17	0.08
DUSP1	1843	Late_Inhibitor_07	Posttranscription	29321222	C1-Macrophages	6.93	1.58	1.27	1.24	1.53	1.41	0.73	1.64	1.13	0.77	0.14	0.28	0.38	0.82	1.01	0.32	0.27
ISG15	9636	Late_Inhibitor_07	Posttranscription	29321222	C1-Macrophages	1.51	0.67	0.45	0.25	0.17	0.04	0.09	0.06	0.09	0.09	0.03	0.06	0.06	0.12	0.22	0.23	0.13
NEAT1	283131	Late_Inhibitor_07	Posttranscription	29321222	C1-Macrophages	7.76	5.16	1.15	1.14	1.25	1.48	1.61	0.73	1.33	1.54	0.51	0.51	0.59	0.56	0.46	0.24	0.41
AXIN1	8312	Late_Inhibitor_07	Posttranscription	29321222	C3-Spermatogonia	0.55	0.59	0.96	0.74	1.33	0.53	0.81	0.31	0.84	1	0.26	0.36	0.33	0.24	0.12	0.09	0.1
CDK13	8621	Late_Inhibitor_07	Posttranscription	29321222	C3-Spermatogonia	0.9	1.51	2.33	3.02	1.23	2.21	2.26	1.14	1.31	1.81	1.65	1.8	1.38	1.22	0.59	0.36	0.26
EIF3E	3646	Late_Inhibitor_07	Posttranscription	29321222	C4-Spermatocytes	3.33	3.62	3.26	3.3	3.62	3.64	3.31	3.86	3.99	4.53	4.55	4.35	4.25	4.1	2.62	0.93	0.77
SFPQ	6421	Late_Inhibitor_07	Posttranscription	29321222	C4-Spermatocytes	3.7	3.4	2.56	3.75	4.13	3.98	4.2	2.22	3.26	4.06	2.95	2.02	1.49	1.32	2.68	2.52	2.33
DGCR8	54487	Late_Inhibitor_07	Posttranscription	29321222	Not differentially expressed	0.22	0.43	0.91	0.61	0.81	1.12	1.12	0.82	0.89	0.69	0.59	0.53	0.58	0.56	0.75	0.46	0.55
BST2	684	Late_Inhibitor_08	Translation	29321222	C1-Macrophages	2.97	0.02	0.08	0.08	0.09	0.1	0.11	0	0.04	0.05	0.02	0.07	0.07	0.1	0.18	0.02	0
EIF2AK2	5610	Late_Inhibitor_08	Translation	29321222	C1-Macrophages	1.51	1.15	0.75	0.83	0.31	0.09	0.13	0.01	0.11	0.15	0.21	0.25	0.18	0.15	0.08	0.03	0.1
ZC3H12A	80149	Late_Inhibitor_08	Translation	29321222	C1-Macrophages	1.46	0.37	0.29	0.19	0.16	0.05	0.06	0	0.13	0.16	0.09	0.15	0.04	0.27	0.53	0.03	0.02
SLFN11	91607	Late_Inhibitor_08	Translation	29321222	C1-Macrophages	1.05	0.02	0.11	0.12	0.01	0.01	0.02	0.02	0.04	0.03	0.02	0.02	0.01	0.23	0.21	0	0
ZAP	56829	Late_Inhibitor_08	Translation	26496613	C2-Sertoli cells	1.28	2.35	0.13	0.16	0.14	0.12	0.2	0.02	0.1	0.13	0.26	0.16	0.2	0.26	0.13	0.01	0.11
MOV10	4343	Late_Inhibitor_08	Translation	29321222	C2-Sertoli cells	0.91	4.13	0.86	1.15	0.28	0.42	0.48	0.13	0.29	0.15	0.09	0.17	0.23	0.48	0.37	0.22	0.17
TNFRSF10D	8793	Late_Inhibitor_08	Translation	29321222	C2-Sertoli cells	0.41	1.17	0.36	0.47	0.31	0.23	0.01	0.18	0.2	0.39	0.31	0.08	0.04	0.05	0.03	0.05	0
ADAR	103	Late_Inhibitor_08	Translation	29321222	C3-Spermatogonia	2.17	3.06	3.06	3.94	1.5	0.78	0.9	0.42	0.78	0.64	0.33	0.42	0.71	0.59	0.45	0.26	0.45
DDX6	1656	Late_Inhibitor_08	Translation	29321222	C3-Spermatogonia	0.65	1.71	2.79	3.14	2.1	1.77	1.97	1.48	1.76	1.64	1.4	0.87	0.49	0.4	0.38	0.32	0.32
CD164	8763	Late_Inhibitor_08	Translation	29321222	C3-Spermatogonia	3.21	4.91	5.43	6.01	4.44	4.35	3.85	4.41	4.48	3.49	3.29	3.98	3.78	2.94	2.49	2.1	1.97
LSM1	27257	Late_Inhibitor_08	Translation	29321222	C3-Spermatogonia	0.9	2.67	3.54	4	4.13	3.76	2.54	3.09	2.75	2.21	1.36	1.17	1.27	0.84	0.43	0.37	0.26
TNRC6A	27327	Late_Inhibitor_08	Translation	29321222	C3-Spermatogonia	1.52	3.28	3.89	3.23	2.41	2.27	2.53	1.53	2.02	2.79	1.34	0.67	0.77	0.64	0.64	0.34	0.31
PRKRA	8575	Late_Inhibitor_08	Translation	29321222	C4-Spermatocytes	1.02	2.44	2.85	2.89	2.67	2.89	1.72	2.27	2.9	3.3	3.47	3.72	3.5	3.15	2.61	2.67	2.94
ROCK2	9475	Late_Inhibitor_08	Translation	29321222	C4-Spermatocytes	1.24	1.91	2.19	2.04	1.42	2.42	2.7	1.08	1.19	1.54	0.29	0.27	0.85	0.87	0.15	0.04	0.16
XRN1	54464	Late_Inhibitor_08	Translation	29321222	C4-Spermatocytes	1.43	1.91	2.01	1.58	1.12	1.93	2.74	2.47	2.43	2.76	2.76	1.55	1.19	1.85	0.98	0.6	0.45
AGO2	27161	Late_Inhibitor_08	Translation	29321222	C5-Spermatids	0.38	0.59	0.49	0.66	0.12	0.08	0.05	0.09	0.32	0.31	0.34	0.44	0.4	1.05	1.46	0.74	0.11
RNASEL	6041	Late_Inhibitor_08	Translation	29321222	Not differentially expressed	0.23	0.43	0.22	0.15	0.05	0.3	0.09	0.03	0	0	0.01	0	0.02	0.05	0	0	0
TNFRSF10A	8797	Late_Inhibitor_08	Translation	29321222	Not differentially expressed	0.01	0	0	0.03	0	0	0	0	0.03	0	0	0	0	0.01	0	0	0
APOL3	80833	Late_Inhibitor_08	Translation	29321222	Not differentially expressed	0.45	0	0.03	0.03	0	0	0	0	0.01	0.01	0.01	0	0	0.03	0	0	0
GBP5	115362	Late_Inhibitor_08	Translation	29321222	Not differentially expressed	0.26	0.08	0.78	0.77	0.04	0.11	0.02	0.02	0	0.02	0.01	0.01	0.04	0.03	0.02	0	0
TSPO	706	Late_Inhibitor_09	Assembly	29321222	C1-Macrophages	4.5	2.77	0.56	0.57	0.7	0.23	0.27	0.45	0.92	0.74	0.12	0.2	0.15	0.21	0.22	0.12	0.27
IFI30	10437	Late_Inhibitor_09	Assembly	29321222	C1-Macrophages	2.91	0.13	0.3	0.36	1.67	1.62	1.17	1.49	0.81	0.4	0.05	0.09	0.09	0.12	0.3	0.13	0.13
LGALS3BP	3959	Late_Inhibitor_09	Assembly	29321222	C2-Sertoli cells	1.93	5.54	0.43	0.35	0.31	0.35	0.26	0.43	0.32	0.31	0.14	0.3	0.19	0.3	0.53	0.36	1.13
HSP90AB1	3326	Late_Inhibitor_09	Assembly	29321222	C3-Spermatogonia	7.43	5.75	7.52	7.39	7.01	6.38	4.94	4.95	5.8	5.8	4.54	3.38	3.15	3.32	2.74	2.43	2.62
HERC5	51191	Late_Inhibitor_09	Assembly	29321222	C3-Spermatogonia	1.13	5.01	6.15	5.75	6.67	7.12	7.11	6.77	4.33	2.34	0.52	0.8	2.52	2.9	1.36	0.43	0.51
DHX30	22907	Late_Inhibitor_09	Assembly	29321222	C4-Spermatocytes	1.78	2.4	3.98	3.77	3.25	2.86	3.78	2.87	3.66	4.7	5.19	4.96	4.49	4.01	2.68	2.1	0.83
RNF115	27246	Late_Inhibitor_09	Assembly	29321222	C5-Spermatids	0.62	1.43	1.82	1.67	1.25	1.44	1.29	1.55	1.84	1.84	1.29	0.98	1.42	1.92	1.54	0.44	0.28
CAV2	858	Late_Inhibitor_09	Assembly	29321222	Not differentially expressed	0.19	0.27	0.18	0.11	0.07	0.03	0.31	0.31	0.22	0.13	0.03	0.03	0.09	0.12	0.05	0	0.05
TRIM21	6737	Late_Inhibitor_09	Assembly	29321222	Not differentially expressed	0.18	0	0.13	0.1	0.06	0.03	0.01	0	0.05	0.03	0.01	0.04	0.03	0.01	0.03	0	0
CCDC8	83987	Late_Inhibitor_09	Assembly	29321222	Not differentially expressed	0.06	0.74	0.1	0.42	0.16	0.22	0.12	0	0.01	0.03	0.01	0.03	0.04	0.05	0.06	0.04	0.05
RSAD2	91543	Late_Inhibitor_09	Assembly	29321222	Not differentially expressed	0.53	0.02	0.33	0.09	0.06	0.09	0.09	0.07	0.09	0.05	0.1	0.25	0.15	0.13	0.07	0.04	0.11
CD37	951	Late_Inhibitor_10	Budding	29321222	C1-Macrophages	3.04	0	0.11	0.08	0.01	0.04	0.07	0.07	0.12	0.02	0.02	0.03	0.02	0.32	1.84	1.69	1.25
CD53	963	Late_Inhibitor_10	Budding	29321222	C1-Macrophages	3.68	0.24	0.11	0.05	0.01	0.08	0.05	0	0.04	0.04	0.01	0.03	0.02	0.02	0.01	0	0.03
HAVCR2	84868	Late_Inhibitor_10	Budding	29321222	C1-Macrophages	1.78	0.08	0.07	0.08	0.14	0.11	0.12	0	0.14	0.04	0.04	0.08	0.09	0.31	0.44	0.18	0
CD63	967	Late_Inhibitor_10	Budding	29321222	C2-Sertoli cells	5.09	6.95	1.72	2.75	3.24	2.95	2.14	1.95	2.67	1.71	0.65	0.69	0.73	0.71	0.66	0.34	0.76
CD81	975	Late_Inhibitor_10	Budding	29321222	C2-Sertoli cells	4.77	6.73	3.35	2.9	2.03	1.31	1.94	0.8	1.38	2.18	1.32	0.92	0.88	0.93	0.72	0.35	0.33
CHMP5	51510	Late_Inhibitor_10	Budding	29321222	C2-Sertoli cells	1.77	3.53	2.41	2.96	2.91	3.14	3.03	2.94	3.52	3.32	3.11	2.62	2.19	3.02	2.79	1.01	0.74
CD151	977	Late_Inhibitor_10	Budding	29321222	C2-Sertoli cells	0.48	2.68	0.59	0.73	0.33	0.25	0	0.08	0.08	0.06	0.02	0.03	0.04	0.07	0.06	0	0.07
ABCA1	19	Late_Inhibitor_10	Budding	29321222	C2-Sertoli cells	0.6	2.23	0.84	0.72	0.19	0.14	0.05	0.13	0.15	0.11	0.13	0.15	0.13	0.11	0.07	0	0
CD9	928	Late_Inhibitor_10	Budding	29321222	C3-Spermatogonia	2.62	0.31	2.25	3.69	3.46	3.17	1.17	1.55	0.78	0.43	0.13	0.23	0.36	0.37	0.49	0.26	0.18
HGS	9146	Late_Inhibitor_10	Budding	29321222	C3-Spermatogonia	1.29	1.69	2.54	3.35	2.52	1.36	1.42	1.25	2.22	2.67	3.17	2.81	2.47	2.04	2.59	2.51	2.63
UBE2L6	9246	Late_Inhibitor_10	Budding	29321222	C3-Spermatogonia	1.5	0.16	1.18	1.53	0.43	0.68	0.28	0.17	0.36	0.15	0.3	0.8	0.67	0.6	0.36	0.27	0.22
CD82	3732	Late_Inhibitor_10	Budding	29321222	C4-Spermatocytes	1.71	1.61	7.54	6.57	7.39	7.68	8.08	8.98	9.29	5.66	1.98	1.65	1.86	1.85	1.83	2.73	2.68
TSG101	7251	Late_Inhibitor_10	Budding	29321222	C4-Spermatocytes	1.32	2.99	3.46	3.98	4.83	4.86	4.7	4.97	4.62	4.33	3.79	3.34	2.39	1.76	1.1	1.27	0.94
CC2D1B	200014	Late_Inhibitor_10	Budding	29321222	C4-Spermatocytes	0.26	0.9	0.43	0.56	0.54	1.06	1.73	0.91	1.26	1.41	0.98	0.95	0.51	0.44	0.24	0.11	0.03
TIMD4	91937	Late_Inhibitor_10	Budding	29321222	C5-Spermatids	0.97	2.22	1.88	2.06	1.41	1.87	1.01	2.16	2.39	1.36	1.34	2.3	5	6.26	6.46	5.69	3.37
TSPAN7	7102	Late_Inhibitor_10	Budding	29321222	Not differentially expressed	0.05	0	0.44	0.32	0.53	0.2	0.1	0.06	0.11	0.07	0.01	0.04	0.04	0.04	0.03	0	0.02
UBA7	7318	Late_Inhibitor_10	Budding	29321222	Not differentially expressed	0.95	0.21	0.03	0.09	0.09	0.09	0.14	0.17	0.16	0.1	0.05	0.05	0.04	0.13	0.8	0.68	0.88
CLEC4M	10332	Late_Inhibitor_10	Budding	29321222	Not differentially expressed	0	0.68	0.08	0.02	0	0	0	0.03	0	0	0	0.06	0.15	0.01	0.04	0	0
HAVCR1	26762	Late_Inhibitor_10	Budding	29321222	Not differentially expressed	0	0	0.1	0	0	0	0	0	0.02	0	0.01	0.01	0.02	0.06	0.06	0	0
CD209	30835	Late_Inhibitor_10	Budding	29321222	Not differentially expressed	0.73	0.04	0.13	0.06	0.06	0.25	0.29	0.28	0.44	0.35	0.02	0.08	0.24	0.04	0.02	0.01	0
CC2D1A	54862	Late_Inhibitor_10	Budding	29321222	Not differentially expressed	0.31	0.81	0.39	0.29	0.32	0.28	0.23	0.07	0.09	0.53	0.74	0.53	0.15	0.14	0.05	0	0
KCNK3	3777	Late_Inhibitor_11	Release	29321222	Not differentially expressed	0	0.04	0	0	0.14	0.22	0	0.08	0	0.05	0.01	0.01	0.02	0.03	0.02	0	0
CFLAR	8837	Late_Inhibitor_14	Apoptosis	29321222	C1-Macrophages	4.57	3.4	3.45	2.68	2.36	2.96	3.46	3.31	2.9	2.07	1.24	1.98	3.21	3.1	2.39	1.1	0.44
XIAP	331	Late_Inhibitor_14	Apoptosis	29321222	C2-Sertoli cells	1.09	2.09	1.84	1.78	1.25	1.32	1.36	0.63	0.88	0.47	0.12	0.15	0.21	0.18	0.16	0.04	0.02
BCL2L1	598	Late_Inhibitor_14	Apoptosis	29321222	C4-Spermatocytes	0.7	0.48	1.15	0.95	1.08	1.27	1.42	1.24	0.91	1.57	1.81	2.07	1.45	1.06	0.62	0.45	0.17
KAT5	10524	Late_Inhibitor_14	Apoptosis	29321222	Not differentially expressed	0.01	0	0.02	0.04	0.01	0.05	0.05	0.03	0.06	0.06	0.24	0.12	0.05	0.04	0.01	0.03	0
RPL12	6136	Early_Cofactor_03	Reverse Transcription	19750561	C1-Macrophages	6.18	4.16	5.62	5.48	5.28	4.23	2.69	3.79	4.05	5.05	4.71	3.75	3.72	3.49	3.15	3.88	2.43
BTG2	7832	Early_Cofactor_03	Reverse Transcription	19750561	C1-Macrophages	6.08	0.82	0.65	0.16	0.27	0.22	0.27	0.15	0.19	0.15	0.03	0.1	0.11	0.19	0.12	0.05	0.08
AKAP13	11214	Early_Cofactor_03	Reverse Transcription	19750561	C1-Macrophages	3.74	3.69	3.08	2.91	2.05	1.42	0.9	0.72	1.09	1.16	0.69	1.16	3.53	3.54	2.83	2.36	1.64
STAB1	23166	Early_Cofactor_03	Reverse Transcription	19750561	C1-Macrophages	1.92	0	0.14	0.03	0.03	0.1	0.04	0.03	0.11	0.05	0.01	0.09	0.03	0.03	0.03	0	0
TAGLN2	8407	Early_Cofactor_03	Reverse Transcription	19750561	C2-Sertoli cells	3.35	4.81	1.14	1.26	1.37	1.91	0.45	0.87	0.75	0.56	0.21	0.31	0.42	0.44	1.2	1.03	0.61
MID1IP1	58526	Early_Cofactor_03	Reverse Transcription	19750561	C2-Sertoli cells	1.49	2.57	0.24	0.29	0.22	0.11	0.36	0.12	0.21	0.11	0.07	0.1	0.16	0.15	0.13	0.07	0.11
RBM10	8241	Early_Cofactor_03	Reverse Transcription	19750561	C2-Sertoli cells	0.62	1.35	0.39	0.56	0.62	0.66	1.16	0.75	1.07	0.29	0.05	0.04	0.06	0.13	0.12	0.16	0
PSEN2	5664	Early_Cofactor_03	Reverse Transcription	19750561	C2-Sertoli cells	0.26	2.69	0.59	0.85	0.38	0.64	0.1	0.08	0.37	0.28	0.05	0.06	0.14	0.12	0.05	0.1	0
AAA1	100329135	Early_Cofactor_03	Reverse Transcription	19750561	C2-Sertoli cells	0.08	3.55	0.08	0.38	0.14	0.05	0.08	0.01	0.08	0.06	0.02	0.01	0.01	0.13	0.07	0	0.08
DHX9	1660	Early_Cofactor_03	Reverse Transcription	21994574	C3-Spermatogonia	1.31	2.75	4	3.61	3.45	3.5	3.17	2.65	3.23	3.68	2.94	1.74	1.37	1.12	1.68	1.34	1.29
DHX15	1665	Early_Cofactor_03	Reverse Transcription	19750561	C3-Spermatogonia	1.45	1.98	2.31	2.89	3.14	2.45	2.44	1.9	2.55	2.77	2.45	2.67	1.72	1.34	1	0.61	0.64
FPGS	2356	Early_Cofactor_03	Reverse Transcription	19750561	C3-Spermatogonia	0.51	1.34	0.75	0.61	1.79	0.66	0.43	0.38	0.84	0.65	0.1	0.09	0.34	0.34	0.15	0.03	0.02
MDM2	4193	Early_Cofactor_03	Reverse Transcription	30674627	C3-Spermatogonia	1.11	0.9	1.66	1.75	1.95	1.8	1.29	1.04	1.66	1.51	0.64	0.43	0.39	0.35	0.15	0.07	0.1
POLR2A	5430	Early_Cofactor_03	Reverse Transcription	19750561	C3-Spermatogonia	1.91	3.13	3.95	4.04	3.89	2.81	2.56	1.28	2.12	2.63	2.11	0.96	1.03	1.31	0.91	0.21	0.23
Rab6	5870	Early_Cofactor_03	Reverse Transcription	19750561	C3-Spermatogonia	1.09	1.93	1.9	2.05	1.65	3.14	3.11	3.13	2.01	1.5	1.64	1.49	1.03	0.97	0.52	0.4	0.33
RAD21	5885	Early_Cofactor_03	Reverse Transcription	19750561	C3-Spermatogonia	2.48	5.2	5.39	4.81	3.39	2.01	2.06	1.23	1.64	1.79	1.23	1.19	1.49	3.56	4.08	3.77	5
SFRS6	6431	Early_Cofactor_03	Reverse Transcription	19750561	C3-Spermatogonia	2.15	2.71	3.06	3.79	3.92	2.91	2.12	2.55	3.29	3.25	2.56	1.7	1.23	1.08	0.87	0.83	0.39
UBE2B	7320	Early_Cofactor_03	Reverse Transcription	19750561	C3-Spermatogonia	2.32	3.99	4.26	4.29	4.51	5.2	4.65	4.73	5.11	4.81	2.48	1.89	2.56	3	3.36	2.79	1.36
SLU7	10569	Early_Cofactor_03	Reverse Transcription	19750561	C3-Spermatogonia	1.55	3.12	4.27	4.07	3.03	2.48	2.43	2.44	2.64	2.88	3.63	4.16	3.93	3.31	1.62	0.89	1.1
NCKAP1	10787	Early_Cofactor_03	Reverse Transcription	19750561	C3-Spermatogonia	0.32	2.72	2.17	3.3	1.31	1.68	3.16	1.18	2	2.93	0.82	0.62	0.62	0.65	0.37	0.44	0.51
NCOA6	23054	Early_Cofactor_03	Reverse Transcription	19750561	C3-Spermatogonia	0.81	1.96	1.99	1.99	2.21	1.91	1.53	0.67	1.2	1.97	1.93	1.05	1.05	1.12	1.64	0.75	0.33
R3HDM	23518	Early_Cofactor_03	Reverse Transcription	19750561	C3-Spermatogonia	0.48	2	1.95	2.87	2.17	1.52	1.3	0.92	1.17	1.37	2.03	1.9	2.45	2.59	2.3	1.05	1.2
TRIAD3	54476	Early_Cofactor_03	Reverse Transcription	19750561	C3-Spermatogonia	1.23	1.74	3.64	3.97	3.79	5.03	4.95	4.84	3.97	3.3	2.01	2.07	3.53	3.43	2.67	2.1	1.12
XAB2	56949	Early_Cofactor_03	Reverse Transcription	19750561	C3-Spermatogonia	0.49	0.58	2.2	2.05	1.11	0.86	0.83	0.87	1	0.89	0.87	0.79	0.87	0.89	0.4	0.12	0.07
RBM25	58517	Early_Cofactor_03	Reverse Transcription	19750561	C3-Spermatogonia	2.99	4.24	5.58	5.4	4.35	4.51	4.62	4.5	4.33	4.42	3.23	2.46	2.84	2.42	1.03	0.6	0.56
HuR	1994	Early_Cofactor_03	Reverse Transcription	21994574	C4-Spermatocytes	1.21	2.44	3.18	2.62	1.88	2.53	2.54	2.07	2.54	3.41	3.65	3.55	3.44	3.19	2.8	1.16	0.74
SERPINB6	5269	Early_Cofactor_03	Reverse Transcription	19750561	C4-Spermatocytes	2.84	3.44	3.29	2.99	2.56	2	1.72	1.9	2.89	4.16	5.42	5.37	5.04	5.05	5.33	5.34	1.94
PPIA	5478	Early_Cofactor_03	Reverse Transcription	29526438	C4-Spermatocytes	6.01	6.63	4.45	5.26	7.18	7.6	7.26	7.75	7.32	7.14	5.02	4.03	3.34	3.17	3.08	2.77	2.5
PSMB2	5690	Early_Cofactor_03	Reverse Transcription	19750561	C4-Spermatocytes	1.59	2.92	3.07	3.62	4.58	5.33	5.34	5.56	4.73	4.26	3.6	3.9	3.86	3.41	1.89	1.34	0.88
ST3GAL3	6487	Early_Cofactor_03	Reverse Transcription	19750561	C4-Spermatocytes	0.27	0.29	0.3	0.64	0.26	0.16	0.45	0.23	0.53	0.94	2.22	0.55	0.49	0.84	0.63	0.42	0.17
SUMO2	6613	Early_Cofactor_03	Reverse Transcription	19750561	C4-Spermatocytes	3.72	5.06	5.38	5.72	6.41	6.33	5.82	6.24	6.14	6.29	6.47	6.06	5.04	4.43	3.81	4.12	4.59
SNRPC	6631	Early_Cofactor_03	Reverse Transcription	19750561	C4-Spermatocytes	2.53	3.99	3.76	4.29	4.9	4.47	4.12	4.54	4.65	4.95	6.15	6.8	5.99	4.56	3.39	3.01	2.11
TOP1	7150	Early_Cofactor_03	Reverse Transcription	21994574	C4-Spermatocytes	2.02	3.7	2.45	2.4	3.28	3.29	3.76	3.76	4.42	3.88	2.95	2.28	1	0.64	0.42	0.24	0.32
Gemin2	8487	Early_Cofactor_03	Reverse Transcription	19750561;21994574	C4-Spermatocytes	0.32	0.6	0.52	0.67	1.41	1.19	1.25	1.4	1.99	2.43	1.56	1.11	1.52	2.02	1.81	1.36	0.84
CHST1	8534	Early_Cofactor_03	Reverse Transcription	19750561	C4-Spermatocytes	0.79	0.64	1.03	0.96	0.47	0.72	0.8	0.79	1	1.06	4.06	4.8	3.78	2.63	1.77	1.03	0.46
RNF10	9921	Early_Cofactor_03	Reverse Transcription	19750561	C4-Spermatocytes	1.63	2.76	3.19	2.9	3.16	1.92	2.64	2.52	3.62	4.36	4.4	4.11	3.34	2.7	1.7	1.39	0.64
RBM5	10181	Early_Cofactor_03	Reverse Transcription	19750561	C4-Spermatocytes	1.63	2.24	1.78	2.6	2.66	2.77	2.72	2.34	3.01	3.38	3.22	2.52	1.86	2.66	3.28	3	1.26
PRPF8	10594	Early_Cofactor_03	Reverse Transcription	19750561	C4-Spermatocytes	1.85	2.68	3.57	4.54	4.13	4.86	5.13	3.54	3.18	3.76	3.85	2.92	2.31	1.87	1.31	1.03	1.11
SUB1	10923	Early_Cofactor_03	Reverse Transcription	19750561	C4-Spermatocytes	3.35	4.89	5.88	5.97	6.36	6.34	6.15	6.46	6.39	5.86	3.81	3.73	4.39	3.44	2.11	1.92	1.42
SPEN	23013	Early_Cofactor_03	Reverse Transcription	19750561	C4-Spermatocytes	1.58	1.85	1.95	2.44	3.34	2.96	3.46	2.31	1.94	1.91	2.11	2.68	1.6	0.96	0.29	0.19	0.03
RBM17	84991	Early_Cofactor_03	Reverse Transcription	19750561	C4-Spermatocytes	1.99	3.09	4.05	4.56	4.53	5.28	5.66	5.57	4.8	4.67	3.31	3.1	3.44	2.92	1.17	0.77	0.65
AKAP149	8165	Early_Cofactor_03	Reverse Transcription	19750561;21994574	C5-Spermatids	0.66	2.28	0.88	1.18	1.07	1.32	0.8	1.33	1.37	0.6	0.56	1.01	0.97	3.5	5.42	6.05	6.49
MED7	9443	Early_Cofactor_03	Reverse Transcription	19750561	C5-Spermatids	0.67	1.84	1.64	1.92	2.03	3.27	2.35	3.19	2.85	2.69	3.01	4.1	4.08	4.13	3.89	3.1	2.8
BMP2K	55589	Early_Cofactor_03	Reverse Transcription	19750561	C5-Spermatids	0.98	1.06	1.17	1.15	0.73	0.87	0.76	0.22	0.84	1.02	1.56	1.97	1.79	1.92	2.13	1.41	1.06
RANBP17	64901	Early_Cofactor_03	Reverse Transcription	19750561	C5-Spermatids	0.08	0.49	1.67	1.9	1.21	1.27	1.04	1.28	1.69	1.54	0.81	0.99	2.42	2.79	1.58	1.28	0.79
ERCC5	2073	Early_Cofactor_03	Reverse Transcription	19750561	Not differentially expressed	0.05	0.08	0.01	0	0.03	0.05	0.02	0.01	0.03	0.07	0.16	0.11	0.06	0.04	0	0	0.01
PVT1	5820	Early_Cofactor_03	Reverse Transcription	19750561	Not differentially expressed	0.04	0.24	0.25	0.08	0.15	0.05	0.03	0.02	0.02	0.02	0.01	0.02	0.01	0.04	0.1	0.06	0.06
AP1G2	8906	Early_Cofactor_03	Reverse Transcription	19750561	Not differentially expressed	0.61	0.2	0.21	0.28	0.35	0.18	0.33	0.52	0.72	0.98	0.34	0.35	0.1	0.09	0.08	0.06	0
NUMBL	9253	Early_Cofactor_03	Reverse Transcription	19750561	Not differentially expressed	0.12	0.24	0.37	0.2	0.18	0.15	0.05	0.04	0.13	0.03	0.03	0.05	0.1	0.12	0.62	0.07	0.23
PPP1R14D	54866	Early_Cofactor_03	Reverse Transcription	19750561	Not differentially expressed	0.02	0	0	0.19	0.03	0.06	0	0.02	0.01	0.01	0	0	0.01	0.01	0	0.03	0
NEIL3	55247	Early_Cofactor_03	Reverse Transcription	19750561	Not differentially expressed	0.04	0.07	0.38	0.56	0.29	0.47	0.28	0.27	0.28	0.37	0.05	0.02	0.09	0.1	0.06	0	0
ZNF587	84914	Early_Cofactor_03	Reverse Transcription	19750561	Not differentially expressed	0.18	1.02	0.54	0.56	0.76	0.6	0.45	0.31	0.36	0.39	0.52	0.61	1.02	0.83	0.52	0.14	0.07
KPNA4	3840	Early_Cofactor_04	Nuclear Import	22928108	C2-Sertoli cells	2.05	3.3	3.06	2.42	1.46	1.1	1.74	0.57	1.41	2.37	3	2.55	1.5	1.3	0.93	0.55	0.88
Importin7	10527	Early_Cofactor_04	Nuclear Import	22928108	C2-Sertoli cells	1.38	3	0.82	1.3	1.54	1.13	1.85	0.92	0.76	1.09	0.29	0.17	0.39	0.4	0.13	0.15	0.16
HMGA1	3159	Early_Cofactor_04	Nuclear Import	22928108;19750561	C3-Spermatogonia	2.23	0.82	6.99	6.18	5.7	4.91	2.42	2.58	3.32	1.58	0.36	0.6	0.72	0.77	0.74	0.62	0.6
RANBP2	5903	Early_Cofactor_04	Nuclear Import	22928108;27941817	C3-Spermatogonia	3.06	3.97	4	3.94	3.44	3.42	3.78	2.32	2.94	3.37	2.75	2.02	2.88	2.7	2.54	0.97	0.68
NUP210	23225	Early_Cofactor_04	Nuclear Import	22928108	C3-Spermatogonia	0.41	1.37	1.13	1.13	1.59	1.84	1.27	1.02	0.52	0.67	0.16	0.16	0.42	0.62	1.19	0.53	0.68
NUP160	23279	Early_Cofactor_04	Nuclear Import	22928108	C3-Spermatogonia	0.37	0.98	1.54	1.38	1.84	1.01	1.02	0.92	1.21	1.31	1.01	1.14	1.28	1.17	1.21	0.3	0.18
NUP54	53371	Early_Cofactor_04	Nuclear Import	22928108	C3-Spermatogonia	0.65	1.96	1.93	2.15	2.39	2.52	2.05	2.35	2.52	2.04	2.06	1.65	1.09	0.7	0.47	0.32	0.14
NUP133	55746	Early_Cofactor_04	Nuclear Import	22928108	C3-Spermatogonia	0.83	1.88	1.58	1.77	2.12	1.67	1.12	0.83	1.34	1.75	0.88	0.46	0.43	0.31	0.2	0.13	0.29
NUP85	79902	Early_Cofactor_04	Nuclear Import	22928108	C3-Spermatogonia	1.06	1.08	2.43	2.54	3.02	3.4	2.96	2.77	1.9	2.12	2.04	1.46	0.87	0.66	0.4	0.21	0.16
KPNA2	3838	Early_Cofactor_04	Nuclear Import	22928108	C4-Spermatocytes	1.81	2.67	5.37	5.32	5.33	4.61	3.51	4.35	4.91	5.32	6.03	6.66	6.37	5.94	4.64	3.44	3.48
NUP155	9631	Early_Cofactor_04	Nuclear Import	22928108	C4-Spermatocytes	0.98	1.83	2.37	2.47	2.46	2.02	2.28	1.76	2.22	1.85	4.17	4.58	4.18	3.84	3.33	3.08	4.39
CPSF6	11052	Early_Cofactor_04	Nuclear Import	27941817;29526438	C4-Spermatocytes	1.05	2.25	1.78	2.87	3.2	3.07	2.64	2.73	3.2	2.92	1.07	0.59	0.79	0.86	1.05	0.56	0.14
TNPO3	23534	Early_Cofactor_04	Nuclear Import	27941817	C4-Spermatocytes	0.61	1.03	1.3	0.93	1.55	1.78	1.72	1.55	1.81	2.42	3.16	2.45	1.02	1.14	0.96	0.55	0.21
NUP107	57122	Early_Cofactor_04	Nuclear Import	22928108	C4-Spermatocytes	0.74	1.11	1.28	1.84	2.65	2.91	3.65	3.57	3.12	2.92	1.26	0.88	1.94	2.04	0.75	0.25	0.17
NUP98	4928	Early_Cofactor_04	Nuclear Import	22928108;29526438	C5-Spermatids	1.22	2.25	2.69	2.82	2.78	2.86	2.78	1.83	2.73	3.1	3.5	3.8	3.9	3.96	3.96	3.54	3.31
NUP214	8021	Early_Cofactor_04	Nuclear Import	22928108;29526438	C5-Spermatids	2.4	2.58	3.85	3.5	3.04	3.75	4.16	3.31	3.07	3.07	3.47	4.02	4.89	5.23	5.49	4.56	3.98
NUP62	23636	Early_Cofactor_04	Nuclear Import	22928108	C5-Spermatids	1.85	1.76	2.94	2.65	2.94	2.25	1.97	1.83	2.16	3.48	3.9	3.4	2.59	2.88	3.51	3.58	3.96
INI1	6598	Early_Cofactor_05	Integration	22928108	C3-Spermatogonia	0.35	1.57	3.73	2.79	2.6	3.36	2.22	3.02	2.51	2.73	2.52	2.45	1.78	0.97	0.69	0.51	0.22
TP53BP1	7158	Early_Cofactor_05	Integration	30935695	C3-Spermatogonia	0.66	2.7	2.5	2.75	3.15	2.3	2.27	1.51	2.13	2.49	1.44	1.79	1.93	2.14	1.64	0.52	0.39
Ku80	7520	Early_Cofactor_05	Integration	15542635	C3-Spermatogonia	2.6	4.08	5.03	5.2	5.35	5.86	5.65	5.64	4.62	4.98	4.69	4.52	3.92	3.03	1.75	0.99	0.84
BAF	8815	Early_Cofactor_05	Integration	22928108;19750561	C3-Spermatogonia	2.71	4.13	5.76	5.42	5.84	5.59	5.63	5.51	5.7	5.52	4.12	3.23	2.37	1.79	1.59	1.91	0.89
EXO1	9156	Early_Cofactor_05	Integration	30935695	C3-Spermatogonia	0.17	0.02	0.73	0.86	1.13	1.34	0.66	1	0.46	0.29	0.56	0.51	0.83	0.44	0.1	0.15	0.08
NUP153	9972	Early_Cofactor_05	Integration	25731161	C3-Spermatogonia	0.83	1.22	2.87	2.55	1.61	1.67	2.31	0.84	1.39	2.05	1.72	1.46	1.73	1.89	1.54	0.82	0.53
LEDGF	11168	Early_Cofactor_05	Integration	25731161	C3-Spermatogonia	1.93	2.12	5.82	5.53	4.47	2.15	2.2	1.3	3.24	4.7	4.96	4.34	3.04	2.76	1.83	1.25	1.46
Ku70	2547	Early_Cofactor_05	Integration	28717247	C4-Spermatocytes	2.74	4.14	6.18	6.07	6.29	6.49	6.59	6.92	6.62	6.58	6.1	5.78	4.59	3.72	2.64	2.45	1.76
WRN	7486	Early_Cofactor_05	Integration	30935695	C5-Spermatids	0.33	1.57	1.33	2.51	2.3	1.57	1.19	0.7	0.97	1.2	0.45	0.82	1.9	2.83	1.48	0.35	0.42
PML	5371	Early_Cofactor_05	Integration	19750561	Not differentially expressed	0.87	0.7	0.54	0.72	0.09	0.37	0.2	0.16	0.07	0.16	0.03	0.05	0.07	0.13	0.21	0	0.06
NFKB1	4790	Late_Cofactor_06	Transcription	30375919	C1-Macrophages	2.49	1.03	1.46	1.29	0.5	0.44	0.41	0.24	0.23	0.11	0.03	0.14	0.74	0.44	0.19	0.14	0.05
NFATC2	4773	Late_Cofactor_06	Transcription	30375919	C2-Sertoli cells	1.26	1.29	0.31	0.11	0.14	0.02	0	0	0.08	0.09	0.01	0.02	0.14	0.05	0.08	0	0
cdk9	1025	Late_Cofactor_06	Transcription	30375919	C2-Sertoli cells	1.2	1.88	1.76	1.63	1.32	0.56	0.93	0.42	0.45	0.96	0.57	0.49	0.45	0.42	0.42	0.07	0.08
RELA	5970	Late_Cofactor_06	Transcription	30375919	C2-Sertoli cells	1.4	2.06	1.17	2.02	1.73	1.38	1.11	1.21	1.35	1.35	0.96	0.98	0.61	0.45	0.35	0.4	0.33
ELL2	22936	Late_Cofactor_06	Transcription	30375919	C2-Sertoli cells	1.59	3.02	1.18	0.56	0.81	0.64	1.54	0.67	0.97	1.83	1.1	0.66	0.49	0.41	0.25	0.02	0.04
HSP90AA1	3320	Late_Cofactor_06	Transcription	29321222	C3-Spermatogonia	8.75	6.1	8.54	9.07	8.24	8.43	8.56	8.36	8.39	8.78	8.41	8.05	6.87	5.51	3.96	3.76	3.55
MLLT3	4300	Late_Cofactor_06	Transcription	30375919	C3-Spermatogonia	0.13	0.01	1.38	1.19	0.26	0.17	0.19	0.12	0.12	0.05	0.01	0.04	0.08	0.23	0.2	0.1	0.36
NFATC1	4772	Late_Cofactor_06	Transcription	30375919	C3-Spermatogonia	0.46	0.33	1.31	1.97	1.24	0.59	0.51	0.21	0.48	0.35	1.89	1.94	1.1	0.84	0.44	0.53	0.92
RICTOR	253260	Late_Cofactor_06	Transcription	25287643	C3-Spermatogonia	0.81	1.43	1.92	2.44	1.72	1.92	2.07	1.12	1.44	1.85	1.85	0.86	0.41	0.33	0.12	0.06	0.21
cdk7	1022	Late_Cofactor_06	Transcription	30375919	C4-Spermatocytes	0.74	2.27	2.49	2.55	2.14	2.07	2.36	2.59	2.87	3.12	3.67	5	3.92	1.96	0.94	1.1	0.82
MTOR	2475	Late_Cofactor_06	Transcription	25287643	C4-Spermatocytes	0.93	0.96	2.79	2.94	2.47	2.92	3.03	1.34	1.43	2.05	3.35	3.24	2.91	2.42	1.75	1.13	0.77
HSF1	3297	Late_Cofactor_06	Transcription	29321222	C4-Spermatocytes	0.54	1.86	1.92	1.82	1.33	0.73	0.53	0.64	0.92	1.33	3.15	3.23	3.11	2.75	2.59	0.48	0.34
MLLT1	4298	Late_Cofactor_06	Transcription	30375919	C4-Spermatocytes	0.78	0.29	1.5	1.27	0.7	0.65	0.69	0.38	0.58	1.14	1.5	1.54	1.3	0.84	1.02	0.77	0.52
NFATc3	4775	Late_Cofactor_06	Transcription	30375919	C4-Spermatocytes	0.77	1.6	1.82	1.88	2.33	2.15	2.63	1.85	1.48	1.98	1.14	1.19	2.16	2.34	1.96	1.05	0.89
PKCD	5580	Late_Cofactor_06	Transcription	25287643	C4-Spermatocytes	1.65	1.91	0.8	0.48	0.55	0.58	0.47	0.6	0.63	0.57	1.35	2.98	2.33	1.67	1.24	1.16	1.91
SP1	6667	Late_Cofactor_06	Transcription	30375919	C4-Spermatocytes	0.51	1.57	0.85	1.18	1.23	2.05	1.33	0.48	0.89	1.02	0.96	1.53	2.17	2.16	1.75	0.96	0.32
TBP	6908	Late_Cofactor_06	Transcription	30375919	C4-Spermatocytes	0.83	1.49	1.54	1.77	1.96	1.37	1.86	1.37	2.15	2.66	3.8	3.89	2.6	1.81	0.93	0.89	0.26
NFAT5	10725	Late_Cofactor_06	Transcription	30375919	C4-Spermatocytes	1.59	2.57	2.3	2	2.04	3.2	3.94	2.72	2.56	2.86	2.03	1.15	0.61	0.6	0.56	0.37	0.24
MLST8	64223	Late_Cofactor_06	Transcription	25287643	C4-Spermatocytes	0.15	0.38	1.51	1.51	1.13	0.38	0.16	0.63	0.66	1.11	2.35	1.77	1.38	1.04	0.82	1.31	1.55
cyclinT1	904	Late_Cofactor_06	Transcription	30375919	C5-Spermatids	0.7	2.45	2.22	2.09	1.32	1.15	1.03	0.56	1.12	1.38	1.21	1.4	2.1	3.05	2.27	0.68	0.29
PKCE	5581	Late_Cofactor_06	Transcription	25287643	C5-Spermatids	0.3	1.64	0.04	0.12	0.14	0.26	0.02	0.11	0.08	0.05	0.06	0.12	0.38	1.51	2.51	2.84	2.31
ELL	8178	Late_Cofactor_06	Transcription	30375919	C5-Spermatids	0.8	1.38	2.08	1.75	1.62	1.83	1.3	1.09	1.19	1.49	0.71	0.79	1.16	2.77	4.35	2.94	0.32
AFF4	27125	Late_Cofactor_06	Transcription	30375919	C5-Spermatids	1.73	3.48	1.48	1.51	1.15	1.45	1.89	1.64	2	1.95	0.6	0.93	1.36	3.54	3.74	2.75	1.09
PKCA;PKCB	5578	Late_Cofactor_06	Transcription	25287643	Not differentially expressed	0.34	0.01	0.27	0.3	0.08	0.07	0.15	0.1	0.1	0.06	0.09	0.14	0.12	0.1	0.07	0.08	0
PKCZ	5590	Late_Cofactor_06	Transcription	25287643	Not differentially expressed	0	0	0.1	0.02	0.03	0.02	0.06	0.12	0.04	0.03	0.02	0.04	0.19	0.35	0.32	0.58	0.78
RPTOR	57521	Late_Cofactor_06	Transcription	25287643	Not differentially expressed	0.11	0.65	0.33	0.44	0.12	0.47	0.2	0.28	0.24	0.33	0.46	0.41	0.35	0.28	0.42	0.19	0.07
MATR3	9782	Late_Cofactor_07	Posttranscription	30425153	C3-Spermatogonia	2.97	4.57	5.26	5.42	5.13	5.65	5.34	5.06	4.57	5.36	4.83	3.4	2.35	1.84	1.21	1.09	0.8
BCL2	596	Late_Cofactor_14	Apoptosis	29321222	C1-Macrophages	2.01	0.62	0.29	0.19	0.05	0.02	0.02	0	0.04	0.01	0.04	0.04	0.02	0.04	0.02	0	0
